# Supplementary material for: Fear of disease progression and relapse in multiple sclerosis: a systematic scoping review
Source: Front Psychiatry. 2025 Nov 12;16:1680781. doi: 10.3389/fpsyt.2025.1680781 (PMC12651443; doi:10.3389/fpsyt.2025.1680781)
Supplement: Supplementary file 1 [file Table1.xlsx]

## Sheet: Sheet1
Authors	Year	Title	Include/Exclude	Reason for exclusion
Akiyama, H.; Suzuki, Y.; Hara, D.; Shinohara, K.; Ogura, H.; Akamatsu, M.; Hasegawa, Y.	2016	Improvement of macular edema without discontinuation of fingolimod in a patient with multiple sclerosis: A case report	Exclude	Did not measure fear of relapse/progression
Akiyama, H.; Suzuki, Y.; Hara, D.; Shinohara, K.; Ogura, H.; Akamatsu, M.; Hasegawa, Y.	2016	Improvement of macular edema without discontinuation of fingolimod in a patient with multiple sclerosis A case report	Exclude	Duplicate
Akiyama, H.; Suzuki, Y.; Hara, D.; Shinohara, K.; Ogura, H.; Akamatsu, M.; Hasegawa, Y.	2016	Improvement of macular edema without discontinuation of fingolimod in a patient with multiple sclerosis A case report	Exclude	Duplicate
Azami-Aghdash, S.; Ghojazadeh, M.; Naghavi-Behzad, M.; Derakhshani, N.; Asl, V. P.; Samei, B.	2019	A Pilot Study of Fear of Disease Consequences and Its Relationship with Quality of Life, Depression and Anxiety in Patients with Multiple Sclerosis	Include
Baroin, A.; Chopard, G.; Siliman, G.; Michoudet, C.; Vivot, A.; Vidal, C.; Mokadym, H.; Lavier, A.; Berger, E.; Rumbach, L.; Rude, N.	2013	Validation of a new quality of life scale related to multiple sclerosis and relapses	Exclude	Did not measure fear of relapse/progression
Broche-Pérez, Y.; Jiménez-Morales, R. M.; Monasterio-Ramos, L. O.; Bauer, J.	2022	Validity and reliability of the 10-item Connor-Davidson Resilience Scale (CD-RISC-10) in a sample of Spanish-speaking patients with Multiple Sclerosis	Include
Broche-Pérez, Y.; Jiménez-Morales, R. M.; Monasterio-Ramos, L. O.; Bauer, J.	2022	Validity and reliability of the 10-item Connor-Davidson Resilience Scale (CD-RISC-10) in a sample of Spanish-speaking patients with Multiple Sclerosis	Exclude	Duplicate
Broche-Pérez, Y.; Jiménez-Morales, R. M.; Monasterio-Ramos, L. O.; Bauer, J.	2022	Validity and reliability of the 10-item Connor-Davidson Resilience Scale (CD-RISC-10) in a sample of Spanish-speaking patients with Multiple Sclerosis	Exclude	Duplicate
Broche-Pérez, Y.; Jiménez-Morales, R. M.; Monasterio-Ramos, L. O.; Vázquez-Gómez, L. A.; Fernández-Fleites, Z.	2022	Fear of Relapse Scale: Spanish version and psychometric characteristics in a sample of patients with Relapsing-Remitting multiple sclerosis	Include
Broche-Perez, Y.; Jimenez-Morales, R. M.; Vázquez-Gómez, L. A.; Bauer, J.; Fernández-Fleites, Z.	2023	Fear of relapse and quality of life in multiple sclerosis: The mediating role of psychological resilience	Exclude	Duplicate
Broche-Perez, Y.; Jimenez-Morales, R. M.; Vázquez-Gómez, L. A.; Bauer, J.; Fernández-Fleites, Z.	2023	Fear of relapse and quality of life in multiple sclerosis: The mediating role of psychological resilience	Exclude	Duplicate
Broche-Perez, Y.; Jimenez-Morales, R. M.; Vázquez-Gómez, L. A.; Bauer, J.; Fernández-Fleites, Z.	2023	Fear of relapse and quality of life in multiple sclerosis: The mediating role of psychological resilience	Include
Ebrahimi, M.; Jaberi, A. A.; Bonabi, T. N.	2023	Effect of Collaborative Care on Fear of Disease Progression in Multiple Sclerosis Patients: A Randomized Controlled Trial	Include
Ebrahimi, M.; Jaberi, A. A.; Bonabi, T. N.	2023	Effect of Collaborative Care on Fear of Disease Progression in Multiple Sclerosis Patients: A Randomized Controlled Trial	Exclude	Duplicate
Ghasemi, V.; Simbar, M.; Ozgoli, G.; Nabavi, S. M.; Alavi Majd, H.	2020	Sexual Life Under the Shadow of Multiple Sclerosis in Women: A Qualitative Study in Iran	Exclude	Did not measure fear of relapse/progression
Ghasemi, V.; Simbar, M.; Ozgoli, G.; Nabavi, S. M.; Majd, H. A.	2020	Sexual Life Under the Shadow of Multiple Sclerosis in Women: A Qualitative Study in Iran	Exclude	Duplicate
Hosseinchi, P.; Ghalibaf, E.; Dehghani, A.; Khatibi, A.	2022	Negative interpretation of ambiguous bodily information by patients with relapsing-remitting multiple sclerosis	Include
Hosseinchi, P.; Ghalibaf, E.; Dehghani, A.; Khatibi, A.	2022	Negative interpretation of ambiguous bodily information by patients with relapsing-remitting multiple sclerosis	Exclude	Duplicate
Hosseinchi, P.; Ghalibaf, E.; Dehghani, A.; Khatibi, A.	2022	Negative interpretation of ambiguous bodily information by patients with relapsing-remitting multiple sclerosis	Exclude	Duplicate
Khatibi, A.; Moradi, N.; Rahbari, N.; Salehi, T.; Dehghani, M.	2020	Development and Validation of Fear of Relapse Scale for Relapsing-Remitting Multiple Sclerosis: Understanding Stressors in Patients	Include
Khatibi, A.; Moradi, N.; Rahbari, N.; Salehi, T.; Dehghani, M.	2020	Development and Validation of Fear of Relapse Scale for Relapsing-Remitting Multiple Sclerosis: Understanding Stressors in Patients	Exclude	Duplicate
Khatibi, A.; Moradi, N.; Rahbari, N.; Salehi, T.; Dehghani, M.	2020	Development and Validation of Fear of Relapse Scale for Relapsing-Remitting Multiple Sclerosis: Understanding Stressors in Patients	Exclude	Duplicate
Khatibi, A.; Weiland, T. J.; Dehghani, M.	2021	Fear of relapse in patients suffering from RRMS influence their quality of life	Include
Khatibi, A.; Weiland, T. J.; Dehghani, M.	2021	Fear of relapse in patients suffering from RRMS influence their quality of life	Exclude	Duplicate
Khatibi, A.; Weiland, T. J.; Dehghani, M.	2021	Fear of relapse in patients suffering from RRMS influence their quality of life	Exclude	Duplicate
Moghadasi, A. N.; Vaheb, S.; Hamtaei-Ghashti, S.; Shaygannejad, A.; Askari, M.; Shaygannejad, V.; Sahraian, M. A.; Ghajarzadeh, M.	2023	Fear of re-infection, relapse, and anxiety during COVID-19 pandemic in patients with multiple sclerosis: A multi-center study	Include
Moghadasi, A. N.; Vaheb, S.; Hamtaei-Ghashti, S.; Shaygannejad, A.; Askari, M.; Shaygannejad, V.; Sahraian, M. A.; Ghajarzadeh, M.	2023	Fear of re-infection, relapse, and anxiety during COVID-19 pandemic in patients with multiple sclerosis: A multi-center study	Exclude	Duplicate
Naser Moghadasi, A.; Vaheb, S.; Hamtaei-Ghashti, S.; Shaygannejad, A.; Askari, M.; Shaygannejad, V.; Sahraian, M. A.; Ghajarzadeh, M.	2023	Fear of re-infection, relapse, and anxiety during COVID-19 pandemic in patients with multiple sclerosis: A multi-center study	Exclude	Duplicate
Nickel, S.; von dem Knesebeck, O.; Kofahl, C.	2018	Self-assessments and determinants of HRQoL in a German MS population	Include
Nickel, S.; von dem Knesebeck, O.; Kofahl, C.	2018	Self-assessments and determinants of HRQoL in a German MS population	Exclude	Duplicate
Nickel, S.; von dem Knesebeck, O.; Kofahl, C.	2018	Self-assessments and determinants of HRQoL in a German MS population	Exclude	Duplicate
Nielsen, J.; Saliger, J.; Folkerts, A. K.; Eschweiler, M.; Sayn-Reutelsterz, C.; Kalbe, E.; Karbe, H.	2022	The role of wisdom and self-management skills for coping with fear of progression among patients with multiple sclerosis with moderate disability: Results from a cross-sectional study	Include
Nielsen, J.; Saliger, J.; Montag, C.; Markett, S.; Nöhring, C.; Karbe, H.	2018	Facing the Unknown: Fear of Progression Could Be a Relevant Psychological Risk Factor for Depressive Mood States among Patients with Multiple Sclerosis	Exclude	Duplicate
Nielsen, J.; Saliger, J.; Montag, C.; Markett, S.; Nöhring, C.; Karbe, H.	2018	Facing the unknown: Fear of progression could be a relevant psychological risk factor for depressive mood states among patients with multiple sclerosis	Exclude	Duplicate
Nielsen, J.; Saliger, J.; Montag, C.; Markett, S.; Nöhring, C.; Karbe, H.	2018	Facing the Unknown: Fear of Progression Could Be a Relevant Psychological Risk Factor for Depressive Mood States among Patients with Multiple Sclerosis	Exclude	Duplicate
Ozden, F.; Ozkeskin, M.; Yuceyar, N.	2022	Cross-cultural adaptation, reliability and validity of the Turkish version of the Fear of Relapse Scale (FoR) in individuals with multiple sclerosis	Include
Özden, F.; Özkeskin, M.; Yüceyar, N.	2022	Cross-cultural adaptation, reliability and validity of the Turkish version of the Fear of Relapse Scale (FoR) in individuals with multiple sclerosis	Exclude	Duplicate
Özden, F.; Özkeskin, M.; Yüceyar, N.	2022	Cross-cultural adaptation, reliability and validity of the Turkish version of the Fear of Relapse Scale (FoR) in individuals with multiple sclerosis	Exclude	Duplicate
Rogiers, A.; Leys, C.; Lauwyck, J.; Schembri, A.; Awada, G.; Schwarze, J. K.; De Cremer, J.; Theuns, P.; Maruff, P.; De Ridder, M.; Bernheim, J. L.; Neyns, B.	2020	Neurocognitive Function, Psychosocial Outcome, and Health-Related Quality of Life of the First-Generation Metastatic Melanoma Survivors Treated with Ipilimumab	Exclude	Population not MS
Shaygannejad, V.; Mirmosayyeb, O.; Nehzat, N.; Ghajarzadeh, M.	2021	Fear of relapse, social support, and psychological well-being (depression, anxiety, and stress level) of patients with multiple sclerosis (MS) during the COVID-19 pandemic stage	Include
Shaygannejad, V.; Mirmosayyeb, O.; Nehzat, N.; Ghajarzadeh, M.	2021	Fear of relapse, social support, and psychological well-being (depression, anxiety, and stress level) of patients with multiple sclerosis (MS) during the COVID-19 pandemic stage	Exclude	Duplicate
Shaygannejad, V.; Mirmosayyeb, O.; Nehzat, N.; Ghajarzadeh, M.	2021	Fear of relapse<i>,</i> social support, and psychological well-being (depression, anxiety, and stress level) of patients with multiple sclerosis (MS) during the COVID-19 pandemic stage	Exclude	Duplicate
Suminski, N.	2023	FEAR OF PROGRESSION IN MULTIPLE SCLEROSIS: EVALUATION OF EXISTING PATIENT-REPORTED OUTCOMES (PRO) INSTRUMENTS	Exclude	Not original article
